# Supplementary material for: Formulation and Biological Evaluation of Mesoporous Silica Nanoparticles Loaded with Combinations of Sortase A Inhibitors and Antimicrobial Peptides
Source: Pharmaceutics. 2022 May 4;14(5):986. doi: 10.3390/pharmaceutics14050986 (PMC9144937; doi:10.3390/pharmaceutics14050986)
Supplement: Supplementary file 1 [file pharmaceutics-14-00986-s001.zip]

Archive with 1 entries (1 files):
- pharmaceutics-1694152-supplementary.pdf
